# Supplementary material for: Predicting rates of cognitive and functional decline in Alzheimer’s disease and mild cognitive impairment
Source: Commun Med (Lond). 2026 Feb 26;6:193. doi: 10.1038/s43856-026-01432-w (PMC13061986; doi:10.1038/s43856-026-01432-w)
Supplement: Supplementary file 4 — Supplementary Data 1 [file 43856_2026_1432_MOESM4_ESM.xlsx]

## Sheet: MMSE Radar Plots
Year	Season	Month	Date	Day	Country	County	City	Building	Floor	Registration	World	Recall	Naming (MMSE)	Repeat	Closeyoureyes	Writesentence	Copypentagons	Commands (MMSE)	MMSE Total	ADAS-Cog Total	Spoken language	Comprehension language	Word finding	Remembering instructions	Word recall	Naming (ADAS)	Commands (ADAS)	Constructional praxis	Ideational praxis	Orientation	Word recognition	BADL Total	Food score	Eating score	Drink score	Drinking score	Dressing score	Hygiene score	Teeth score	Bath shower score	Toilet commode score	Transfers score	Mobility score	Orientation time score	Orientation space score	Communication score	Telephone score	Housework gardening score	Shopping score
0.555556	0.622222	0.622222	0.377778	0.488889	0.955556	0.8	0.8	0.733333	0.933333	0.918519	0.795556	0.266667	0.955556	0.333333	0.911111	0.822222	0.755556	0.811111	0.569591	0.66977	0.9	0.822222	0.844444	0.906667	0.461991	0.716667	0.811111	0.791111	0.862222	0.590476	0.424074	0.698006	0.57037	0.977778	0.866667	0.977778	0.888889	0.9	0.922222	0.851852	0.944444	0.977778	0.755556	0.718519	0.733333	0.844444	0.762963	0.622222	0.592593
0.722222	0.777778	0.666667	0.555556	0.5	1	0.888889	0.833333	0.722222	1	0.962963	0.677778	0.277778	0.944444	0.333333	0.833333	0.944444	0.777778	0.861111	0.596491	0.773318	1	0.972222	0.875	0.988889	0.553608	0.833333	0.944444	0.811111	0.988889	0.698413	0.467593	0.752137	0.703704	1	0.925926	1	0.972222	0.888889	0.916667	0.888889	0.944444	1	0.75	0.685185	0.814815	0.861111	0.87037	0.666667	0.62963
0.538462	0.615385	0.615385	0.307692	0.307692	0.923077	0.692308	0.846154	0.769231	0.769231	0.846154	0.646154	0.410256	1	0.538462	1	0.923077	0.384615	0.923077	0.530364	0.557943	0.826923	0.769231	0.788462	0.723077	0.337063	0.788462	0.807692	0.692308	0.723077	0.56044	0.262821	0.544379	0.410256	0.846154	0.615385	1	0.807692	0.576923	0.769231	0.794872	0.846154	0.846154	0.769231	0.666667	0.641026	0.576923	0.487179	0.641026	0.435897
[truncated: 3 more columns]

## Sheet: MMSE Significant Features
Feature	Spearman r	p_value	p_fdr
Ideational praxis (Baseline ADAS)	0.416694	0.000180916	0.0101313
Spoken language (Baseline ADAS)	0.36671	0.00112113	0.0313918		p_value	Significance before correction for multiple comparisons
Communication score (Baseline BADL)	0.341756	0.00251509	0.0412104		p_fdr	Corrected significance
Hygiene score (Baseline BADL)	0.325392	0.00412831	0.0412104
Baseline ADAS-Cog	0.323257	0.00439564	0.0412104
Orientation space score (Baseline BADL)	0.322333	0.00451595	0.0412104
Remembering instructions (Baseline ADAS)	0.317789	0.0051513	0.0412104
Word recognition (Baseline ADAS)	0.293584	0.0100537	0.0631794
Comprehension language (Baseline ADAS)	0.29321	0.0101538	0.0631794
Word recall (Baseline ADAS)	0.285408	0.0124507	0.0677856
Finances score (Baseline BADL)	0.282794	0.013315	0.0677856
Telephone score (Baseline BADL)	0.276666	0.0155474	0.0725547
Dressing score (Baseline BADL)	0.26369	0.021358	0.0920036
Drink score (Baseline BADL)	0.259296	0.023706	0.0948241
Copypentagons (Baseline MMSE)	0.246212	0.0320345	0.119595
County (Baseline MMSE)	0.242505	0.0347994	0.121798
Floor (Baseline MMSE)	0.224829	0.0508664	0.16756
Toilet commode score (Baseline BADL)	0.217809	0.0587437	0.177945
Baseline BADL	0.216453	0.0603742	0.177945
Food score (Baseline BADL)	0.206791	0.073083	0.204632
Shopping score (Baseline BADL)	0.192517	0.0956859	0.250628
Orientation (Baseline ADAS)	0.190955	0.098461	0.250628
Commands (Baseline ADAS)	0.185426	0.10879	0.264879
Transfers score (Baseline BADL)	0.165746	0.152456	0.332639
Constructional praxis (Baseline ADAS)	0.165074	0.15415	0.332639
Teeth score (Baseline BADL)	0.162736	0.16015	0.332639
Country (Baseline MMSE)	0.162648	0.160379	0.332639
Year (Baseline MMSE)	0.160189	0.16688	0.333759
Word finding (Baseline ADAS)	0.151838	0.190413	0.364239
Eating score (Baseline BADL)	0.150255	0.195128	0.364239
Date (Baseline MMSE)	0.146687	0.20607	0.372256
Season (Baseline MMSE)	0.141144	0.22392	0.39186
Naming (Baseline ADAS)	0.131362	0.258005	0.424758
Bath shower score (Baseline BADL)	0.130037	0.26288	0.424758
Closeyoureyes (Baseline MMSE)	-0.129339	0.265474	0.424758
Repeat (Baseline MMSE)	-0.111301	0.338466	0.526502
Day (Baseline MMSE)	0.0986375	0.396594	0.589335
Building (Baseline MMSE)	0.0979507	0.399906	0.589335
Baseline MMSE	0.087018	0.454791	0.653033
Drinking score (Baseline BADL)	-0.0794093	0.495316	0.693442
Writesentence (Baseline MMSE)	0.0767374	0.509981	0.69656
Age-Sex Intersection	-0.0709291	0.542614	0.70727
Recall (Baseline MMSE)	0.0708469	0.543083	0.70727
Games hobbies score (Baseline BADL)	0.0671931	0.564129	0.713054
Sex	0.0639666	0.583027	0.713054
Registration (Baseline MMSE)	0.0625131	0.591634	0.713054
Orientation time score (Baseline BADL)	0.0613678	0.598456	0.713054
Transport score (Baseline BADL)	0.0448547	0.700425	0.817162
World (Baseline MMSE)	-0.0402759	0.729765	0.834017
City (Baseline MMSE)	-0.0350133	0.763969	0.851365
Commands (Baseline MMSE)	-0.0332782	0.77535	0.851365
Naming (Baseline MMSE)	-0.0247844	0.831704	0.895681
Mobility score (Baseline BADL)	-0.0180928	0.876721	0.926346
Month (Baseline MMSE)	0.0137564	0.906113	0.939672
Housework gardening score (Baseline BADL)	0.00942507	0.935596	0.952607
Age	0.00377835	0.974159	0.974159

## Sheet: BADL Radar Plots
BADL Total	Food score	Eating score	Drink score	Drinking score	Dressing score	Hygiene score	Teeth score	Bath shower score	Toilet commode score	Transfers score	Mobility score	Orientation time score	Orientation space score	Communication score	Telephone score	Housework gardening score	Shopping score	Finances score	Games hobbies score	Transport score	Year	Season	Month	Date	Day	Country	County	City	Building	Floor	Registration	World	Recall	Naming (MMSE)	Repeat	Closeyoureyes	Writesentence	Copypentagons	Commands (MMSE)	MMSE Total	ADAS-Cog Total	Spoken language	Comprehension language	Word finding	Remembering instructions	Word recall	Naming (ADAS)	Commands (ADAS)	Constructional praxis
0.751885	0.627451	0.941176	0.892157	1	0.955882	0.926471	0.926471	0.921569	0.985294	1	0.75	0.735294	0.784314	0.794118	0.77451	0.72549	0.647059	0.813725	0.754902	0.558824	0.705882	0.794118	0.676471	0.470588	0.529412	1	0.882353	0.911765	0.794118	0.911765	0.970588	0.782353	0.490196	0.970588	0.441176	0.941176	0.941176	0.823529	0.911765	0.723262	0.747047	0.955882	0.889706	0.911765	0.917647	0.545302	0.852941	0.889706	0.794118
0.649267	0.595238	0.928571	0.809524	0.964286	0.892857	0.767857	0.875	0.821429	0.928571	1	0.714286	0.714286	0.690476	0.767857	0.642857	0.619048	0.511905	0.619048	0.654762	0.5	0.571429	0.571429	0.535714	0.392857	0.5	1	0.785714	0.678571	0.678571	0.892857	0.952381	0.728571	0.107143	0.892857	0.392857	0.857143	0.785714	0.571429	0.892857	0.577922	0.653712	0.9375	0.866071	0.839286	0.885714	0.417486	0.705357	0.830357	0.792857
0.521368	0.277778	1	0.611111	1	0.666667	0.583333	0.791667	0.722222	0.916667	0.833333	0.625	0.611111	0.694444	0.708333	0.722222	0.5	0.388889	0.5	0.583333	0.361111	0.25	0.5	0.5	0.166667	0.166667	0.916667	0.583333	0.75	0.416667	0.916667	0.694444	0.566667	0.0833333	1	0.166667	0.833333	0.833333	0.666667	0.791667	0.42803	0.481805	0.791667	0.6875	0.6875	0.8	0.304437	0.645833	0.708333	0.716667
[truncated: 3 more columns]

## Sheet: BADL Significant Features
Feature	Spearman r	p_value	p_fdr
Baseline ADAS-Cog	0.448507	6.13395e-05	0.00287145
Baseline MMSE	0.432221	0.000120291	0.00287145		p_value	Significance before correction for multiple comparisons
Recall (Baseline MMSE)	0.426063	0.000153828	0.00287145		p_fdr	Corrected significance
Finances score (Baseline BADL)	0.412026	0.000264825	0.00370755
Word recognition (Baseline ADAS)	0.403066	0.000370034	0.00414438
Word recall (Baseline ADAS)	0.395152	0.000493416	0.00460522
Ideational praxis (Baseline ADAS)	0.373924	0.00103157	0.00776324
Naming (Baseline ADAS)	0.371761	0.00110903	0.00776324
Age	-0.362588	0.00149952	0.00933034
Building (Baseline MMSE)	0.34888	0.00231586	0.0129688
Orientation (Baseline ADAS)	0.319667	0.00549791	0.0262073
Year (Baseline MMSE)	0.318914	0.00561584	0.0262073
Hygiene score (Baseline BADL)	0.302433	0.00881958	0.0354842
Dressing score (Baseline BADL)	0.302214	0.00887105	0.0354842
Drink score (Baseline BADL)	0.297234	0.0101176	0.0377724
County (Baseline MMSE)	0.283289	0.0144537	0.050588
Commands (Baseline ADAS)	0.271459	0.0193078	0.0636022
Baseline BADL	0.263337	0.0233953	0.0727853
Word finding (Baseline ADAS)	0.254709	0.0285208	0.0840613
Season (Baseline MMSE)	0.250848	0.0311044	0.0870924
Registration (Baseline MMSE)	0.242203	0.0376079	0.0996368
City (Baseline MMSE)	0.236732	0.0422816	0.0996368
Shopping score (Baseline BADL)	0.233621	0.0451471	0.0996368
Bath shower score (Baseline BADL)	0.232654	0.0460692	0.0996368
Teeth score (Baseline BADL)	0.23166	0.0470338	0.0996368
Writesentence (Baseline MMSE)	0.230128	0.0485537	0.0996368
Comprehension language (Baseline ADAS)	0.229254	0.0494377	0.0996368
Transfers score (Baseline BADL)	0.228882	0.0498184	0.0996368
Month (Baseline MMSE)	0.204177	0.0809973	0.155278
Housework gardening score (Baseline BADL)	0.202753	0.0831849	0.155278
Day (Baseline MMSE)	0.198606	0.0898235	0.162262
Date (Baseline MMSE)	0.191701	0.101795	0.178142
Games hobbies score (Baseline BADL)	0.173938	0.138307	0.220414
World (Baseline MMSE)	0.173901	0.138393	0.220414
Transport score (Baseline BADL)	0.171515	0.14397	0.220414
Copypentagons (Baseline MMSE)	0.170043	0.147495	0.220414
Remembering instructions (Baseline ADAS)	0.167795	0.153001	0.220414
Country (Baseline MMSE)	0.167601	0.153486	0.220414
Food score (Baseline BADL)	0.167594	0.153503	0.220414
Toilet commode score (Baseline BADL)	0.163442	0.164098	0.229737
Orientation time score (Baseline BADL)	0.15797	0.178874	0.244316
Orientation space score (Baseline BADL)	0.143477	0.222637	0.296849
Closeyoureyes (Baseline MMSE)	0.121573	0.302148	0.393495
Floor (Baseline MMSE)	0.118154	0.316049	0.402245
Spoken language (Baseline ADAS)	0.108971	0.35538	0.442251
Repeat (Baseline MMSE)	0.0994243	0.399334	0.486146
Constructional praxis (Baseline ADAS)	0.0826814	0.483712	0.576338
Commands (Baseline MMSE)	0.0748598	0.526149	0.613841
Naming (Baseline MMSE)	0.0617278	0.601349	0.687257
Eating score (Baseline BADL)	0.0533104	0.651913	0.730142
Drinking score (Baseline BADL)	0.0439608	0.709962	0.779566
Mobility score (Baseline BADL)	0.0384183	0.745196	0.795511
Telephone score (Baseline BADL)	0.0372187	0.752894	0.795511
Age-Sex Intersection	0.0288897	0.806969	0.836856
Communication score (Baseline BADL)	0.0218875	0.853151	0.868663
Sex	-0.011437	0.922954	0.922954
