# Supplementary material for: Predicting rates of cognitive and functional decline in Alzheimer’s disease and mild cognitive impairment
Source: Commun Med (Lond). 2026 Feb 26;6:193. doi: 10.1038/s43856-026-01432-w (PMC13061986; doi:10.1038/s43856-026-01432-w)
Supplement: Supplementary file 5 — Supplementary Data 2 [file 43856_2026_1432_MOESM5_ESM.xlsx]

## Sheet: MMSE Model SHAP Values
Season (Baseline MMSE)	Month (Baseline MMSE)	Date (Baseline MMSE)	Day (Baseline MMSE)	County (Baseline MMSE)	City (Baseline MMSE)	Building (Baseline MMSE)	Floor (Baseline MMSE)	Registration (Baseline MMSE)	Recall (Baseline MMSE)	Naming (Baseline MMSE)	Closeyoureyes (Baseline MMSE)	Copypentagons (Baseline MMSE)	Baseline MMSE	Baseline ADAS-Cog	Spoken language (Baseline ADAS)	Word finding (Baseline ADAS)	Word recall (Baseline ADAS)	Naming (Baseline ADAS)	Ideational praxis (Baseline ADAS)	Orientation (Baseline ADAS)	Word recognition (Baseline ADAS)	Cardiovascular Comorbidity	Digestive Comorbidity	Infection Comorbidity
-0.121504	-0.0859283	-0.141971	-0.0918956	0.436376	0	0	0.0380186	0.0565212	-0.239646	0.0271689	0	0.302246	-0.933626	-0.863581	0.159176	0.0523215	-0.709933	-0.106216	-0.35691	-0.611634	-0.271808	-0.0316092	-0.0586344	-0.088032
-0.121504	-0.0859283	-0.141971	0.104314	-1.71823	0	0	0.0380186	0.0565212	-0.239646	0.0271689	0	0.302246	-1.17948	-1.33892	-0.289928	-0.0287255	0.900308	-0.208546	-2.3709	-0.467398	-0.271808	-0.0316092	-0.0586344	-0.088032
0.0630885	-0.0859283	-0.141971	-0.0918956	0.436376	0	0	0.0380186	0.0565212	-0.239646	-0.688278	0	0.302246	-0.687771	0.034808	0.159176	-0.0287255	0.04366	-0.00388594	0.650085	-0.178926	-0.105352	0.0682759	-0.0586344	-0.088032
0.0630885	-0.0859283	-0.141971	-0.0918956	0.436376	0	0	0.0380186	0.0565212	-0.239646	0.0271689	0	0.302246	-0.441916	0.193254	-0.289928	0.0523215	0.365708	-0.00388594	-1.3639	-0.178926	0.11659	0.0682759	-0.0586344	0.243136
0.0630885	-0.0859283	-0.141971	-0.0918956	-1.71823	0	0	-0.46256	0.0565212	-0.239646	0.0271689	0	0.302246	-1.42534	-0.414387	-0.289928	-0.0287255	0.149936	-0.106216	-0.35691	-0.178926	-0.216323	0.0682759	-0.0586344	0.243136
0.0630885	-0.0859283	0.208519	-0.0918956	0.436376	0	0	0.0380186	0.0565212	0.0308116	0.0271689	0	0.302246	0.541503	0.272477	0.159176	0.0523215	0.365708	0.0984439	-0.35691	-0.178926	-0.0498666	0.0682759	-0.0586344	-0.088032
0.0630885	-0.0859283	-0.141971	-0.0918956	0.436376	0	0	0.0380186	0.0565212	0.301269	0.0271689	0	0.302246	0.541503	0.034808	0.159176	0.0523215	0.687757	0.0984439	0.650085	-0.323162	-0.271808	0.0682759	-0.0586344	-0.088032
-0.121504	-0.0859283	-0.141971	-0.0918956	0.436376	0	0	0.0380186	0.0565212	-0.239646	0.0271689	0	-0.692646	-0.933626	-1.52351	0.159176	-0.109773	-0.816209	-0.106216	-0.35691	-0.467398	-0.105352	-0.0316092	0.0378681	-0.088032
-0.121504	-0.0859283	-0.141971	-0.0918956	0.436376	0	0	-0.46256	0.0565212	0.571726	0.0271689	0	-0.692646	-1.17948	-2.71185	-0.739031	-0.0287255	-1.13826	-0.208546	-4.38489	-0.467398	-0.271808	-0.0316092	0.0378681	-0.088032
0.0630885	0.0498384	0.208519	0.104314	0.436376	0	0	0.0380186	0.0565212	0.571726	0.0271689	0	0.302246	2.01663	1.19622	0.159176	0.0523215	0.57826	0.0984439	0.650085	0.398019	0.283046	-0.0316092	0.0378681	-0.088032
0.0630885	0.0498384	-0.141971	0.104314	0.436376	0	0	0.0380186	0.0565212	-0.239646	0.0271689	0	-0.692646	0.295648	0.140175	0.159176	0.0523215	0.149936	0.0984439	-0.35691	-0.467398	0.0611042	-0.0316092	0.0378681	0.243136
-0.121504	-0.0859283	-0.141971	-0.0918956	0.436376	0	0	-0.46256	0.0565212	-0.239646	0.0271689	0	-0.692646	-0.441916	-1.07431	-0.289928	-0.109773	0.04366	-0.00388594	-1.3639	-0.178926	-0.271808	-0.0316092	0.0378681	0.243136
0.0630885	0.0498384	0.208519	0.104314	0.436376	0	0	0.0380186	0.0565212	0.301269	0.0271689	0	0.302246	1.77078	1.09085	0.159176	0.0523215	0.794032	0.0984439	0.650085	0.398019	0.283046	-0.0316092	0.0378681	0.243136
0.0630885	0.0498384	0.208519	0.104314	0.436376	0	0	0.0380186	0.0565212	0.571726	0.0271689	0	0.302246	2.01663	1.22315	0.159176	0.0523215	1.33185	0.0984439	-0.35691	0.398019	0.283046	-0.0316092	0.0378681	0.243136
0.0630885	0.0498384	-0.141971	0.104314	0.436376	0	0	0.0380186	0.0565212	0.571726	0.0271689	0	0.302246	1.52492	0.694736	0.159176	-0.0287255	0.149936	-0.00388594	0.650085	0.253783	0.22756	-0.0316092	-0.0586344	0.243136
0.0630885	0.0498384	0.208519	0.104314	0.436376	0	0	0.0380186	-0.156106	0.301269	0.0271689	0	0.302246	1.03321	0.879325	0.159176	-0.0287255	0.57826	0.0984439	0.650085	0.253783	0.22756	-0.0316092	0.0378681	0.243136
0.0630885	0.0498384	0.208519	0.104314	0.436376	0	0	0.0380186	0.0565212	0.571726	0.0271689	0	0.302246	1.77078	0.694736	-0.289928	-0.0287255	0.794032	0.0984439	0.650085	0.398019	0.0611042	-0.0316092	0.0378681	0.243136
0.0630885	0.0498384	-0.141971	-0.0918956	0.436376	0	0	0.0380186	0.0565212	-0.239646	0.0271689	0	0.302246	0.295648	0.324764	-0.739031	-0.0287255	-0.0658365	-0.00388594	-0.35691	0.109546	0.338531	-0.0316092	0.0378681	-0.088032
0.0630885	-0.0859283	-0.141971	-0.0918956	0.436376	0	0	0.0380186	0.0565212	-0.239646	0.0271689	0	0.302246	-0.196061	0.298621	0.159176	0.0523215	0.149936	-0.00388594	0.650085	-0.0346897	0.0611042	-0.0316092	0.0378681	-0.088032
0.0630885	0.0498384	0.208519	0.104314	0.436376	0	0	0.0380186	0.0565212	-0.239646	0.0271689	0	0.302246	-0.196061	0.53629	0.159176	-0.0287255	0.471984	-0.00388594	0.650085	0.253783	0.11659	-0.0316092	0.0378681	-0.088032
-0.121504	-0.0859283	-0.141971	-0.0918956	0.436376	0	0	0.0380186	0.0565212	-0.239646	0.0271689	0	0.302246	-1.17948	-0.625912	0.159176	0.0523215	-0.387885	-0.00388594	0.650085	-0.323162	-0.216323	-0.0316092	-0.0586344	-0.088032
0.0630885	0.0498384	-0.141971	-0.0918956	-1.71823	0	0	0.0380186	-0.368734	-0.239646	0.0271689	0	0.302246	-1.17948	-1.23276	-1.18814	-0.0287255	-0.278388	-0.00388594	-0.35691	-0.323162	-0.271808	-0.0316092	-0.0586344	-0.088032
-0.121504	-0.0859283	-0.141971	-0.0918956	0.436376	0	0	0.0380186	0.0565212	0.571726	0.0271689	0	0.302246	0.295648	0.377844	0.159176	0.0523215	0.471984	0.0984439	0.650085	-0.178926	0.0611042	-0.0316092	0.0378681	0.243136
-0.121504	0.0498384	0.208519	0.104314	0.436376	0	0	0.0380186	0.0565212	-0.239646	0.0271689	0	0.302246	0.541503	0.53629	0.159176	0.0523215	0.794032	0.0984439	0.650085	0.109546	-0.0498666	-0.0316092	0.0378681	0.243136
-0.121504	0.0498384	0.208519	0.104314	0.436376	0	0	0.0380186	0.0565212	-0.239646	0.0271689	0	0.302246	0.787358	0.589369	0.159176	0.0523215	0.365708	0.0984439	0.650085	0.109546	0.0611042	-0.0316092	0.0378681	0.243136
0.0630885	0.0498384	0.208519	0.104314	0.436376	0	0	0.0380186	0.0565212	0.571726	0.0271689	0	0.302246	1.52492	0.48321	0.159176	-0.0287255	0.256212	-0.00388594	0.650085	0.253783	0.00561877	-0.0316092	0.0378681	-0.088032
0.0630885	0.0498384	0.208519	-0.0918956	0.436376	0	0	0.0380186	0.0565212	0.301269	0.0271689	0	0.302246	0.541503	0.510146	0.159176	0.0523215	0.04366	-0.00388594	0.650085	0.109546	0.0611042	-0.0316092	-0.0586344	-0.088032
-0.121504	-0.0859283	-0.141971	0.104314	0.436376	0	0	0.0380186	0.0565212	0.0308116	0.0271689	0	0.302246	0.0497934	0.298621	0.159176	-0.0287255	0.149936	0.0984439	0.650085	-0.178926	0.11659	-0.0316092	-0.0586344	-0.088032
-0.121504	-0.0859283	-0.141971	-0.0918956	0.436376	0	0	0.0380186	0.0565212	0.0308116	0.0271689	0	0.302246	-0.441916	0.615513	0.159176	0.0523215	0.471984	-0.00388594	-0.35691	-0.178926	0.22756	-0.0316092	-0.0586344	-0.088032
-0.121504	-0.0859283	0.208519	-0.0918956	0.436376	0	0	0.0380186	0.0565212	-0.239646	0.0271689	0	0.302246	0.0497934	0.0609516	0.159176	-0.0287255	0.149936	-0.00388594	0.650085	-0.0346897	-0.105352	-0.0316092	0.0378681	-0.088032
-0.121504	0.0498384	-0.141971	-0.0918956	0.436376	0	0	0.0380186	0.0565212	-0.239646	0.0271689	0	0.302246	0.295648	0.166318	0.159176	0.0523215	0.256212	0.0984439	0.650085	-0.0346897	-0.160837	-0.0316092	0.0378681	-0.088032
0.0630885	0.0498384	-0.141971	-0.0918956	0.436376	0	0	0.0380186	0.0565212	-0.239646	0.0271689	0	0.302246	0.541503	0.298621	0.159176	0.0523215	0.794032	-0.00388594	0.650085	-0.0346897	-0.105352	-0.0316092	0.0378681	-0.088032
0.0630885	0.0498384	-0.141971	-0.0918956	0.436376	0	0	0.0380186	0.0565212	0.301269	0.0271689	0	0.302246	1.27907	0.3517	0.159176	0.0523215	0.04366	0.0984439	0.650085	0.109546	0.00561877	-0.0316092	0.0378681	0.243136
0.0630885	0.0498384	-0.141971	-0.0918956	0.436376	0	0	0.0380186	0.0565212	0.301269	0.0271689	0	-0.692646	0.0497934	0.245541	0.159176	-0.0287255	-0.0658365	0.0984439	0.650085	-0.0346897	0.00561877	-0.0316092	0.0378681	0.243136
0.0630885	0.0498384	0.208519	-0.0918956	0.436376	0	0	0.0380186	0.0565212	0.0308116	0.0271689	0	0.302246	1.03321	0.298621	0.159176	0.0523215	-0.172112	0.0984439	0.650085	-0.0346897	-0.0498666	-0.0316092	0.0378681	0.243136
-0.121504	0.0498384	-0.141971	-0.0918956	0.436376	0	0	0.0380186	0.0565212	0.0308116	0.0271689	0	0.302246	0.295648	-0.25594	0.159176	-0.0287255	-0.172112	0.0984439	-1.3639	-0.323162	-0.160837	-0.0316092	0.0378681	-0.088032
-0.121504	0.0498384	0.208519	-0.0918956	0.436376	0	0	0.0380186	0.0565212	-0.239646	0.0271689	0	-0.692646	0.0497934	-0.625912	0.159176	0.0523215	-0.709933	0.0984439	-2.3709	-0.0346897	-0.216323	-0.0316092	0.0378681	-0.088032
0.0630885	0.0498384	-0.141971	-0.0918956	-1.71823	0	0	0.0380186	-0.581361	-0.239646	0.0271689	0	-0.692646	-1.91704	-0.784358	0.159176	0.0523215	-1.03198	-0.00388594	-1.3639	-0.178926	-0.271808	-0.0316092	0.0378681	-0.088032
0.0630885	0.0498384	-0.141971	0.104314	0.436376	0	0	0.0380186	0.0565212	-0.239646	0.0271689	0	0.302246	0.541503	0.114031	0.159176	0.0523215	-0.278388	-0.00388594	0.650085	0.109546	-0.105352	-0.0316092	0.0378681	-0.088032
0.0630885	-0.0859283	0.208519	0.104314	0.436376	0	0	0.0380186	0.0565212	0.0308116	0.0271689	0	-0.692646	-0.196061	0.510146	0.159176	0.0523215	0.04366	-0.00388594	0.650085	0.253783	0.11659	-0.0316092	0.0378681	-0.088032
0.0630885	0.0498384	0.208519	0.104314	0.436376	0	0	0.0380186	0.0565212	-0.239646	0.0271689	0	-0.692646	0.541503	0.245541	0.159176	0.0523215	0.256212	-0.00388594	-0.35691	0.398019	0.00561877	-0.0316092	0.0378681	-0.088032
-0.121504	-0.0859283	-0.141971	-0.0918956	0.436376	0	0	0.0380186	0.0565212	-0.239646	0.0271689	0	-0.692646	-1.17948	-0.598976	0.159176	-0.19082	-0.600437	-0.106216	-1.3639	-0.178926	0.00561877	0.0682759	-0.0586344	-0.088032
0.0630885	-0.0859283	-0.141971	-0.0918956	-1.71823	0	0	0.0380186	0.0565212	-0.239646	0.0271689	0	-0.692646	-1.91704	-0.625912	-0.289928	-0.109773	-0.709933	-0.00388594	-1.3639	-0.323162	0.172075	0.0682759	-0.0586344	-0.088032
0.0630885	-0.0859283	-0.141971	-0.0918956	-1.71823	0	0	-0.46256	0.0565212	-0.239646	0.0271689	0	-0.692646	-2.65461	-1.44429	0.159176	-0.0287255	-0.816209	-0.00388594	-2.3709	-0.467398	-0.271808	0.0682759	-0.0586344	-0.088032
0.0630885	0.0498384	-0.141971	-0.0918956	0.436376	0	0	0.0380186	0.0565212	0.0308116	0.0271689	0	-0.692646	0.295648	0.193254	-0.289928	-0.0287255	-0.278388	0.0984439	0.650085	0.109546	0.11659	-0.0316092	-0.0586344	-0.088032
-0.121504	0.0498384	0.208519	0.104314	0.436376	0	0	0.0380186	0.0565212	-0.239646	-0.688278	0	0.302246	-0.196061	0.324764	0.159176	0.0523215	-0.0658365	-0.310876	0.650085	0.253783	0.11659	-0.0316092	0.0378681	-0.088032
-0.121504	0.0498384	0.208519	0.104314	-1.71823	0	0	-0.46256	-0.581361	-0.239646	-0.688278	0	0.302246	-1.17948	0.034808	0.159176	0.0523215	-0.278388	-0.310876	0.650085	0.109546	0.172075	-0.0316092	0.0378681	-0.088032
0.0630885	-0.0859283	-0.141971	-0.0918956	0.436376	0	0	0.0380186	0.0565212	-0.239646	0.0271689	0	-0.692646	-1.17948	0.114031	0.159176	-0.109773	0.04366	0.0984439	0.650085	-0.323162	0.11659	0.0682759	0.0378681	-0.088032
0.0630885	0.0498384	-0.141971	0.104314	0.436376	0	0	0.0380186	0.0565212	-0.239646	0.0271689	0	-0.692646	-0.196061	-0.44053	-0.289928	-0.0287255	-0.278388	0.0984439	0.650085	0.253783	0.00561877	0.0682759	0.0378681	-0.088032
0.0630885	0.0498384	0.208519	0.104314	0.436376	0	0	0.0380186	0.0565212	0.301269	0.0271689	0	0.302246	1.27907	0.827038	0.159176	0.0523215	0.04366	0.0984439	0.650085	0.398019	0.11659	0.0682759	0.0378681	-0.088032
0.0630885	0.0498384	0.208519	0.104314	0.436376	0	0	0.0380186	0.0565212	0.0308116	0.0271689	0	0.302246	0.787358	0.562433	0.159176	0.0523215	0.256212	-0.00388594	0.650085	0.398019	-0.0498666	0.0682759	0.0378681	-0.088032
-0.121504	0.0498384	0.208519	0.104314	0.436376	0	0	0.0380186	-0.156106	0.0308116	0.0271689	0	-0.692646	-1.67119	-0.625912	-0.289928	-0.0287255	-0.0658365	-0.106216	-3.37789	0.109546	0.00561877	-0.0316092	0.0378681	-0.088032
0.0630885	0.0498384	0.208519	-0.0918956	0.436376	0	0	0.0380186	0.0565212	0.0308116	0.0271689	0	0.302246	0.295648	0.615513	0.159176	0.0523215	0.149936	-0.00388594	0.650085	0.253783	0.11659	0.0682759	-0.0586344	-0.088032
0.0630885	0.0498384	0.208519	0.104314	0.436376	0	0	0.0380186	0.0565212	0.571726	0.0271689	0	0.302246	2.01663	1.17007	0.159176	0.0523215	0.471984	0.0984439	0.650085	0.398019	0.338531	0.0682759	-0.0586344	-0.088032
0.0630885	0.0498384	0.208519	0.104314	0.436376	0	0	0.0380186	0.0565212	0.571726	0.0271689	0	0.302246	2.01663	0.827038	0.159176	0.0523215	0.687757	0.0984439	0.650085	0.398019	0.0611042	0.0682759	-0.0586344	-0.088032
0.0630885	0.0498384	-0.141971	0.104314	0.436376	0	0	0.0380186	0.0565212	0.0308116	0.0271689	0	0.302246	1.03321	0.932405	0.159176	0.0523215	0.794032	0.0984439	0.650085	0.253783	0.172075	-0.0316092	0.0378681	-0.088032
-0.121504	0.0498384	-0.141971	0.104314	0.436376	0	0	0.0380186	0.0565212	0.571726	0.0271689	0	0.302246	1.27907	0.879325	0.159176	0.0523215	0.57826	0.0984439	0.650085	-0.0346897	0.283046	-0.0316092	0.0378681	-0.088032
0.0630885	-0.0859283	-0.141971	-0.0918956	-1.71823	0	0	0.0380186	-0.368734	-0.239646	0.0271689	0	0.302246	-1.17948	-0.335164	0.159176	0.0523215	-0.172112	-0.00388594	-0.35691	-0.323162	-0.105352	-0.0316092	-0.0586344	-0.088032
0.0630885	0.0498384	0.208519	0.104314	0.436376	0	0	0.0380186	0.0565212	-0.239646	0.0271689	0	0.302246	0.0497934	-0.0182714	0.159176	-0.0287255	-0.494161	-0.00388594	0.650085	0.398019	-0.160837	-0.0316092	0.0378681	-0.088032
0.0630885	0.0498384	0.208519	0.104314	0.436376	0	0	0.0380186	0.0565212	0.301269	0.0271689	0	0.302246	1.77078	0.53629	0.159176	0.0523215	0.471984	-0.00388594	0.650085	0.398019	-0.0498666	-0.0316092	0.0378681	-0.088032
-0.121504	0.0498384	0.208519	-0.0918956	-1.71823	0	0	0.0380186	0.0565212	-0.239646	0.0271689	0	-0.692646	-2.1629	-1.49737	0.159176	-0.271867	-0.387885	-0.208546	-1.3639	-0.178926	-0.271808	-0.0316092	0.0378681	-0.088032
0.0630885	0.0498384	0.208519	0.104314	0.436376	0	0	0.0380186	0.0565212	0.571726	0.0271689	0	0.302246	1.03321	0.668592	0.159176	-0.109773	-0.278388	-0.00388594	0.650085	0.398019	0.283046	-0.0316092	0.0378681	0.243136
0.0630885	0.0498384	-0.141971	0.104314	0.436376	0	0	0.0380186	0.0565212	0.0308116	0.0271689	0	0.302246	0.787358	0.589369	0.159176	0.0523215	-0.278388	-0.106216	0.650085	0.253783	0.283046	0.0682759	-0.0586344	-0.088032
0.0630885	-0.0859283	-0.141971	-0.0918956	-1.71823	0	0	0.0380186	0.0565212	0.301269	0.0271689	0	-0.692646	-0.933626	-0.598976	0.159176	-0.0287255	-0.600437	-0.00388594	-0.35691	-0.178926	-0.160837	0.0682759	-0.0586344	-0.088032
-0.121504	-0.0859283	-0.141971	0.104314	-1.71823	0	0	-0.46256	0.0565212	-0.239646	0.0271689	0	-0.692646	-2.1629	-1.28584	0.159176	0.0523215	-0.816209	-0.106216	-1.3639	-0.611634	-0.216323	0.0682759	-0.0586344	-0.088032
-0.121504	-0.0859283	-0.141971	-0.0918956	0.436376	0	0	0.0380186	0.0565212	0.0308116	0.0271689	0	-0.692646	-0.933626	-0.810502	-1.18814	-0.109773	-0.494161	-0.106216	-0.35691	-0.323162	0.0611042	0.0682759	-0.0586344	-0.088032
-0.121504	0.0498384	-0.141971	-0.0918956	-1.71823	0	0	0.0380186	-0.581361	-0.239646	0.0271689	0	-0.692646	-1.91704	-1.9727	-1.18814	-0.0287255	-0.709933	-0.208546	-0.35691	-0.467398	-0.271808	-0.0316092	0.0378681	-0.088032
-0.121504	-0.0859283	-0.141971	-0.0918956	-1.71823	0	0	0.0380186	-0.581361	-0.239646	0.0271689	0	0.302246	-2.65461	-1.96716	-1.63724	-0.271867	-0.68739	-0.208546	-1.3639	-0.467398	-0.271808	-0.0316092	0.0378681	-0.088032
-0.121504	-0.0859283	-0.141971	-0.0918956	-1.71823	0	0	0.0380186	-0.368734	-0.239646	0.0271689	0	0.302246	-1.67119	-0.810502	-0.289928	-0.0287255	-0.494161	-0.00388594	0.650085	-0.323162	-0.271808	-0.0316092	0.0378681	0.243136
0.0630885	0.0498384	-0.141971	0.104314	-1.71823	0	0	0.0380186	-0.156106	0.0308116	0.0271689	0	0.302246	0.0497934	-0.224251	0.159176	-0.0287255	0.278755	-0.106216	0.650085	-0.178926	-0.160837	-0.0316092	0.0378681	-0.088032
0.0630885	0.0498384	0.208519	0.104314	0.436376	0	0	0.0380186	0.0565212	-0.239646	0.0271689	0	0.302246	1.27907	0.694736	0.159176	0.0523215	-0.494161	0.0984439	0.650085	0.398019	0.11659	0.0682759	0.0378681	0.243136
0.0630885	0.0498384	-0.141971	0.104314	0.436376	0	0	0.0380186	0.0565212	0.0308116	0.0271689	0	0.302246	0.541503	0.377844	0.159176	0.0523215	-0.494161	0.0984439	0.650085	0.253783	-0.0498666	0.0682759	0.0378681	0.243136
0.0630885	0.0498384	-0.141971	-0.0918956	0.436376	0	0	0.0380186	0.0565212	-0.239646	0.0271689	0	0.302246	0.541503	-0.25594	0.159176	-0.0287255	-0.816209	-0.00388594	0.650085	-0.0346897	-0.0498666	0.0682759	0.0378681	0.243136
0.0630885	0.0498384	0.208519	-0.0918956	0.436376	0	0	0.0380186	0.0565212	0.0308116	0.0271689	0	0.302246	0.541503	0.615513	0.159176	0.0523215	-0.172112	-0.00388594	0.650085	0.253783	0.172075	0.0682759	-0.0586344	-0.088032
0.0630885	0.0498384	0.208519	0.104314	0.436376	0	0	0.0380186	0.0565212	-0.239646	0.0271689	0	-0.692646	0.787358	-0.0705586	-0.289928	-0.0287255	-0.384664	0.0984439	0.650085	0.398019	-0.160837	0.0682759	-0.0586344	-0.088032
0.0630885	0.0498384	0.208519	0.104314	0.436376	0	0	0.0380186	0.0565212	0.571726	0.0271689	0	0.302246	1.27907	1.30475	0.159176	-0.0287255	1.34151	-0.00388594	0.650085	0.398019	0.394016	-0.0316092	-0.0586344	-0.088032
0.0630885	-0.0859283	-0.141971	0.104314	0.436376	0	0	0.0380186	0.0565212	-0.239646	0.0271689	0	0.302246	0.787358	0.668592	0.159176	-0.0287255	0.365708	0.0984439	0.650085	0.253783	0.11659	-0.0316092	-0.0586344	-0.088032
0.0630885	-0.0859283	-0.141971	-0.0918956	-1.71823	0	0	0.0380186	0.0565212	-0.239646	0.0271689	0	-0.692646	-2.1629	0.0609516	0.159176	0.0523215	-0.172112	-0.106216	-0.35691	-0.178926	0.11659	-0.0316092	-0.0586344	0.243136
-0.121504	0.0498384	-0.141971	-0.0918956	0.436376	0	0	0.0380186	0.0565212	-0.239646	0.0271689	0	-0.692646	-0.196061	-0.279707	0.159176	0.0523215	-0.268727	-0.106216	0.650085	-0.0346897	0.00561877	0.0682759	-0.0586344	-0.088032

## Sheet: BADL Model SHAP Values
Baseline BADL	Food score (Baseline BADL)	Drink score (Baseline BADL)	Dressing score (Baseline BADL)	Hygiene score (Baseline BADL)	Teeth score (Baseline BADL)	Transfers score (Baseline BADL)	Orientation time score (Baseline BADL)	Housework gardening score (Baseline BADL)	Shopping score (Baseline BADL)	Finances score (Baseline BADL)	Games hobbies score (Baseline BADL)	Transport score (Baseline BADL)	Age	Baseline ADAS-Cog	Word finding (Baseline ADAS)	Word recall (Baseline ADAS)	Word recognition (Baseline ADAS)
-1.05246	0.373646	-0.534916	-1.61024	-0.624937	-0.769095	0.0971662	-0.100663	-0.664201	-0.589535	-0.0982132	-0.0694628	-0.346915	-1.51379	-0.788721	0.49956	-1.15773	-1.08283
-1.55654	-0.77843	-0.534916	-1.61024	-1.63027	-0.769095	0.0971662	-0.100663	-0.664201	-0.589535	-1.55177	-0.0694628	-0.346915	-1.63036	-1.23626	-0.321939	1.47865	-1.08283
0.0817441	0.373646	0.664592	0.480248	0.380397	0.229379	0.0971662	-0.928341	0.74011	-1.47985	-0.0982132	-0.0694628	1.00423	0.584408	0.0571321	-0.321939	0.0760988	-0.384027
0.207766	-0.77843	0.664592	0.480248	0.380397	0.229379	0.0971662	-0.100663	0.0379543	0.300783	-0.0982132	-0.0694628	-0.346915	0.467841	0.206312	0.49956	0.603375	0.547711
0.207766	0.373646	0.664592	0.480248	0.380397	0.229379	0.0971662	-0.100663	0.0379543	0.300783	-0.0982132	-0.0694628	-0.346915	0.351275	-0.365794	-0.321939	0.2501	-0.849896
0.333789	1.52572	0.664592	0.480248	0.380397	-0.769095	0.0971662	-0.100663	-1.36636	1.1911	-0.0982132	-0.0694628	-0.346915	-0.348124	0.280903	0.49956	0.603375	-0.151093
0.0817441	-0.77843	0.664592	0.480248	0.380397	0.229379	0.0971662	0.727014	-1.36636	-0.589535	-0.0982132	-0.0694628	-0.346915	-0.464691	0.0571321	0.49956	1.13065	-1.08283
-0.548367	-1.93051	-0.534916	-1.61024	0.380397	0.229379	0.0971662	-0.928341	-0.664201	0.300783	-0.0982132	-0.0694628	-0.346915	-0.114991	-1.41006	-1.14344	-1.33173	-0.384027
-3.32086	-1.93051	-2.93393	-1.61024	-1.63027	-1.76757	0.0971662	-1.75602	-0.664201	-0.589535	-3.00532	-2.12556	-1.02249	-0.231558	-2.52891	-0.321939	-1.859	-1.08283
1.21594	0.373646	0.664592	0.480248	0.380397	0.229379	0.0971662	0.727014	0.74011	0.300783	1.35534	0.958587	1.00423	0.467841	1.15062	0.49956	0.951377	1.24651
1.21594	-0.77843	0.664592	0.480248	0.380397	0.229379	0.0971662	0.727014	0.74011	0.300783	1.35534	0.958587	1.00423	0.351275	0.504673	0.49956	0.603375	0.547711
-0.800411	-0.77843	-0.534916	-1.61024	-1.63027	-0.769095	0.0971662	-0.100663	0.0379543	-0.589535	-1.55177	-0.0694628	1.00423	-0.231558	-0.987131	-1.14344	0.0760988	-1.08283
-1.43052	-0.77843	-1.73442	0.480248	-0.624937	-0.769095	0.0971662	-0.100663	0.0379543	-0.589535	-1.55177	-1.09751	-0.346915	-0.348124	-0.987131	-0.321939	-0.978454	-0.616962
1.34197	1.52572	0.664592	0.480248	0.380397	0.229379	0.0971662	0.727014	0.74011	1.1911	1.35534	0.958587	-0.346915	0.00157522	1.05142	0.49956	1.30465	1.24651
1.21594	1.52572	0.664592	0.480248	0.380397	0.229379	0.0971662	0.727014	0.74011	0.300783	1.35534	0.958587	-0.346915	-0.114991	1.17599	0.49956	2.1852	1.24651
0.333789	-0.77843	0.664592	0.480248	0.380397	0.229379	0.0971662	-0.100663	0.74011	1.1911	1.35534	-1.09751	1.00423	1.98321	0.678468	-0.321939	0.2501	1.01358
0.585833	0.373646	-0.534916	0.480248	0.380397	0.229379	0.0971662	0.727014	0.0379543	0.300783	1.35534	-1.09751	1.00423	1.86664	0.852264	-0.321939	0.951377	1.01358
0.459811	-1.93051	0.664592	0.480248	0.380397	0.229379	0.0971662	0.727014	0.74011	-0.589535	1.35534	-1.09751	1.00423	1.75007	0.678468	-0.321939	1.30465	0.314776
0.711855	1.52572	0.664592	0.480248	0.380397	0.229379	0.0971662	0.727014	0.0379543	-0.589535	-0.0982132	-0.0694628	-0.346915	0.584408	0.330132	-0.321939	-0.103175	1.47945
-0.0442781	0.373646	0.664592	0.480248	0.380397	0.229379	0.0971662	-0.100663	-1.36636	-0.589535	-0.0982132	0.958587	-0.346915	0.467841	0.305517	0.49956	0.2501	0.314776
-0.674389	0.373646	0.664592	0.480248	-1.63027	0.229379	0.0971662	-0.100663	-1.36636	-0.589535	-0.0982132	-2.12556	-0.346915	0.351275	0.529288	-0.321939	0.777376	0.547711
-0.674389	-0.77843	0.664592	0.480248	0.380397	0.229379	0.0971662	-0.928341	-1.36636	-0.589535	-1.55177	-0.0694628	-1.02249	-1.63036	-0.56495	0.49956	-0.630451	-0.849896
-1.93461	-0.77843	-1.73442	-1.61024	-1.63027	-0.769095	0.0971662	-0.100663	-0.664201	-0.589535	-1.55177	-1.09751	-0.346915	-1.74692	-1.13631	-0.321939	-0.451177	-1.08283
0.207766	-0.77843	-0.534916	0.480248	0.380397	0.229379	0.0971662	-0.100663	0.0379543	0.300783	1.35534	-0.0694628	-0.346915	0.234708	0.380108	0.49956	0.777376	0.314776
0.459811	0.373646	0.664592	0.480248	0.380397	0.229379	0.0971662	-0.928341	0.0379543	0.300783	1.35534	-0.0694628	-0.346915	0.118142	0.529288	0.49956	1.30465	-0.151093
-0.0442781	-0.77843	0.664592	0.480248	0.380397	0.229379	0.0971662	-0.928341	0.0379543	-0.589535	1.35534	-0.0694628	-0.346915	0.00157522	0.579263	0.49956	0.603375	0.314776
0.711855	-0.77843	0.664592	0.480248	0.380397	0.229379	0.0971662	-0.100663	0.0379543	1.1911	1.35534	-0.0694628	0.328656	-0.114991	0.479313	-0.321939	0.424101	0.0818419
-0.0442781	-1.93051	0.664592	0.480248	0.380397	0.229379	0.0971662	-0.928341	0.0379543	0.300783	-0.0982132	-0.0694628	-0.346915	-0.231558	0.131722	0.49956	-0.451177	-0.849896
0.837878	0.373646	0.664592	0.480248	0.380397	0.229379	0.0971662	-0.100663	0.0379543	0.300783	-0.0982132	0.958587	1.00423	0.118142	0.305517	-0.321939	0.2501	0.547711
0.585833	1.52572	0.664592	0.480248	0.380397	0.229379	0.0971662	-0.928341	0.0379543	0.300783	1.35534	0.958587	0.328656	-0.348124	0.0817468	-0.321939	0.2501	-0.384027
0.459811	1.52572	0.664592	-1.61024	0.380397	0.229379	0.0971662	-0.928341	0.0379543	0.300783	-0.0982132	0.958587	-0.346915	-0.464691	0.180952	0.49956	0.424101	-0.616962
0.207766	1.52572	0.664592	0.480248	0.380397	0.229379	0.0971662	-0.100663	0.0379543	-0.589535	-0.0982132	-0.0694628	-0.346915	-0.581257	0.305517	0.49956	1.30465	-0.384027
0.585833	0.373646	0.664592	0.480248	0.380397	0.229379	0.0971662	-0.928341	0.74011	0.300783	-0.0982132	0.958587	0.328656	1.75007	0.355493	0.49956	0.0760988	0.0818419
0.837878	1.52572	0.664592	0.480248	0.380397	0.229379	0.0971662	0.727014	0.74011	1.1911	-0.0982132	-0.0694628	-0.346915	1.51694	0.305517	0.49956	-0.277176	-0.151093
-0.674389	-0.77843	-1.73442	0.480248	0.380397	0.229379	0.0971662	-0.928341	0.0379543	-1.47985	-1.55177	-1.09751	-0.346915	-0.464691	-0.216614	-0.321939	-0.277176	-0.616962
-2.81677	-1.93051	-2.93393	-1.61024	-1.63027	-0.769095	0.0971662	-0.100663	-0.664201	-1.47985	-1.55177	-2.12556	-0.346915	-0.581257	-0.56495	0.49956	-1.15773	-0.849896
-3.19483	-1.93051	-2.93393	-3.70073	-1.63027	-0.769095	-3.49798	-0.100663	-1.36636	-1.47985	-1.55177	-2.12556	-1.02249	-0.697824	-0.714131	0.49956	-1.685	-1.08283
1.21594	1.52572	0.664592	0.480248	0.380397	0.229379	0.0971662	0.727014	0.74011	1.1911	1.35534	0.958587	0.328656	-0.464691	0.131722	0.49956	-0.451177	-0.384027
0.585833	1.52572	0.664592	0.480248	0.380397	0.229379	0.0971662	0.727014	0.0379543	-0.589535	1.35534	-0.0694628	-0.346915	-0.581257	0.504673	0.49956	0.0760988	0.547711
-0.0442781	1.52572	0.664592	0.480248	0.380397	0.229379	0.0971662	-1.75602	0.0379543	-0.589535	-0.0982132	-0.0694628	-0.346915	-0.697824	0.255542	0.49956	0.424101	0.0818419
-0.674389	0.373646	0.664592	0.480248	0.380397	0.229379	0.0971662	-0.928341	0.0379543	-0.589535	-3.00532	-1.09751	-0.346915	2.21634	-0.53959	-1.96494	-0.978454	0.0818419
-1.43052	-0.77843	-0.534916	-1.61024	-0.624937	0.229379	0.0971662	-0.928341	-0.664201	-0.589535	-3.00532	-0.0694628	0.328656	2.09977	-0.56495	-1.14344	-1.15773	0.780645
-1.80859	-1.93051	-1.73442	0.480248	-0.624937	-0.769095	0.0971662	-0.100663	-0.664201	-1.47985	-3.00532	-1.09751	-0.346915	1.98321	-1.33547	-0.321939	-1.33173	-1.08283
-0.422345	-1.93051	-0.534916	0.480248	0.380397	0.229379	0.0971662	0.727014	0.74011	-0.589535	-3.00532	0.958587	-0.346915	0.118142	0.206312	-0.321939	-0.451177	0.547711
-0.800411	0.373646	-2.93393	0.480248	0.380397	0.229379	0.0971662	-0.100663	0.0379543	-0.589535	-1.55177	-0.0694628	-0.346915	0.00157522	-0.76336	0.49956	-0.978454	-0.849896
1.34197	0.373646	0.664592	0.480248	0.380397	0.229379	0.0971662	0.727014	0.74011	1.1911	1.35534	-0.0694628	1.00423	-0.930957	0.330132	0.49956	-0.103175	0.547711
0.711855	0.373646	0.664592	0.480248	0.380397	-0.769095	0.0971662	0.727014	0.0379543	0.300783	-0.0982132	-1.09751	1.00423	-1.04752	0.0571321	0.49956	-0.451177	0.780645
-0.800411	-0.77843	0.664592	0.480248	0.380397	0.229379	0.0971662	-0.928341	0.0379543	-0.589535	-0.0982132	-1.09751	-0.346915	-0.348124	0.404722	0.49956	-0.103175	0.0818419
-1.17848	-0.77843	-1.73442	0.480248	0.380397	-0.769095	0.0971662	-0.100663	-1.36636	-0.589535	-1.55177	0.958587	-0.346915	-0.930957	0.131722	-1.14344	0.0760988	0.547711
-1.80859	-1.93051	-2.93393	0.480248	0.380397	-0.769095	0.0971662	0.727014	-1.36636	-1.47985	-1.55177	0.958587	-1.02249	-1.04752	-0.390409	-0.321939	-0.451177	0.0818419
0.459811	-0.77843	0.664592	-1.61024	0.380397	0.229379	0.0971662	0.727014	0.0379543	0.300783	1.35534	0.958587	1.00423	0.00157522	0.803034	0.49956	0.0760988	0.547711
0.9639	-1.93051	0.664592	0.480248	0.380397	0.229379	0.0971662	0.727014	0.74011	1.1911	-0.0982132	0.958587	1.00423	-0.114991	0.553903	0.49956	0.424101	-0.151093
-1.68257	-1.93051	-2.93393	-3.70073	-1.63027	-1.76757	0.0971662	-0.100663	-1.36636	-1.47985	1.35534	-0.0694628	-0.346915	-0.581257	-1.48465	0.49956	-1.33173	-0.616962
1.59401	1.52572	0.664592	0.480248	0.380397	0.229379	0.0971662	0.727014	0.74011	1.1911	1.35534	0.958587	1.00423	0.351275	1.12601	0.49956	0.777376	1.47945
1.46799	0.373646	0.664592	0.480248	0.380397	0.229379	0.0971662	0.727014	0.74011	1.1911	1.35534	0.958587	1.00423	0.234708	0.803034	0.49956	1.13065	0.314776
1.08992	1.52572	0.664592	0.480248	0.380397	0.229379	0.0971662	0.727014	0.0379543	1.1911	1.35534	-0.0694628	-0.346915	-1.51379	0.902239	0.49956	1.30465	0.780645
1.21594	1.52572	0.664592	0.480248	0.380397	0.229379	0.0971662	0.727014	0.0379543	1.1911	1.35534	0.958587	-0.346915	-1.63036	0.852264	0.49956	0.951377	1.24651
-0.800411	-0.77843	-0.534916	0.480248	-1.63027	0.229379	0.0971662	0.727014	0.0379543	-0.589535	-0.0982132	-1.09751	-0.346915	-1.16409	-0.291204	0.49956	-0.277176	-0.384027
-0.800411	-0.77843	-0.534916	-1.61024	-1.63027	0.229379	0.0971662	-0.100663	0.0379543	-0.589535	-0.0982132	-0.0694628	-0.346915	-1.28066	-1.33547	-0.321939	-0.804453	-1.08283
1.59401	1.52572	0.664592	0.480248	0.380397	0.229379	0.0971662	0.727014	0.74011	1.1911	1.35534	0.958587	1.00423	-1.04752	0.00715663	-0.321939	-0.804453	-0.616962
1.46799	1.52572	0.664592	0.480248	0.380397	0.229379	0.0971662	0.727014	0.74011	1.1911	1.35534	0.958587	1.00423	-1.16409	0.529288	0.49956	0.777376	-0.151093
0.0817441	1.52572	0.664592	-1.61024	0.380397	0.229379	0.0971662	-0.100663	0.74011	-0.589535	-1.55177	-0.0694628	-0.346915	0.234708	-1.38544	-2.78644	-0.630451	-1.08283
1.59401	1.52572	0.664592	0.480248	0.380397	0.229379	0.0971662	0.727014	0.74011	1.1911	1.35534	0.958587	1.00423	0.467841	0.579263	0.49956	-0.451177	1.24651
-0.1703	-0.77843	0.664592	0.480248	0.380397	0.229379	0.0971662	-0.928341	0.0379543	-0.589535	-0.0982132	-0.0694628	-1.02249	1.86664	-0.53959	-0.321939	-0.978454	-0.616962
-1.17848	-0.77843	-1.73442	0.480248	-1.63027	0.229379	-3.49798	-0.100663	-0.664201	-0.589535	-1.55177	0.958587	-1.02249	-0.930957	-1.82776	-2.78644	-1.12082	-1.08283
-1.68257	-1.93051	-0.534916	-1.61024	-1.63027	-0.769095	0.0971662	-0.100663	0.0379543	-1.47985	-1.55177	-2.12556	-0.346915	-1.63036	-1.08186	-1.14344	-0.593542	-1.08283
1.34197	0.373646	0.664592	0.480248	0.380397	0.229379	0.0971662	0.727014	0.74011	1.1911	1.35534	0.958587	1.00423	0.351275	0.678468	0.49956	-0.804453	0.547711
0.333789	-0.77843	0.664592	0.480248	0.380397	0.229379	0.0971662	-0.100663	0.0379543	1.1911	-0.0982132	-0.0694628	-0.346915	0.234708	0.380108	0.49956	-0.804453	-0.151093
0.333789	1.52572	0.664592	0.480248	0.380397	0.229379	0.0971662	-0.100663	0.0379543	0.300783	1.35534	0.958587	-1.02249	2.21634	0.603878	0.49956	-0.277176	0.780645
0.837878	1.52572	0.664592	0.480248	0.380397	0.229379	0.0971662	-0.100663	0.74011	0.300783	1.35534	0.958587	-0.346915	2.09977	-0.0420729	-0.321939	-0.625179	-0.616962
1.46799	1.52572	0.664592	0.480248	0.380397	0.229379	0.0971662	0.727014	0.74011	1.1911	1.35534	0.958587	1.00423	0.700974	1.25281	-0.321939	2.20102	1.71238
1.46799	1.52572	0.664592	0.480248	0.380397	0.229379	0.0971662	0.727014	0.74011	1.1911	-0.0982132	0.958587	1.00423	0.584408	0.653854	-0.321939	0.603375	0.547711
0.0817441	1.52572	0.664592	0.480248	0.380397	0.229379	0.0971662	-0.100663	0.0379543	-0.589535	-0.0982132	-1.09751	-1.02249	-1.28066	0.0817468	0.49956	-0.277176	0.547711
-0.0442781	-0.77843	0.664592	0.480248	0.380397	0.229379	0.0971662	-0.928341	0.0379543	0.300783	1.35534	-0.0694628	0.328656	1.51694	-0.238991	0.49956	-0.435359	0.0818419
